# Supplementary material for: KD_ConvNeXt: knowledge distillation-based image classification of lung tumor surgical specimen sections
Source: Front Genet. 2023 Sep 18;14:1254435. doi: 10.3389/fgene.2023.1254435 (PMC10544998; doi:10.3389/fgene.2023.1254435)
Supplement: Supplementary file 3 [file Presentation3.zip]

Archive with 3 entries (3 files):
- Proof/Q22.pdf
- Proof/Q9.docx
- Proof/retu.jpg
